# Supplementary material for: Screen Time, Sitting Time, Physical Activity, and Multisite Musculoskeletal Pain in University Students: Implications for Preventive Healthcare
Source: Healthcare (Basel). 2026 Jul 17;14(14):2154. doi: 10.3390/healthcare14142154 (PMC13410034; doi:10.3390/healthcare14142154)
Supplement: Supplementary file 1 [file healthcare-14-02154-s001.zip]

Archive with 1 entries (1 files):
- healthcare-4350513-supplementary.pdf
